# Supplementary material for: Gastrointestinal Ultrasound in Emergency Setting
Source: J Clin Med. 2023 Jan 19;12(3):799. doi: 10.3390/jcm12030799 (PMC9917741; doi:10.3390/jcm12030799)
Supplement: Supplementary file 1 [file jcm-12-00799-s001.zip]

Archive with 2 entries (2 files):
- Video S1.AVI
- Video S2.avi
